# Supplementary material for: 355 nm Nanosecond Ultraviolet Pulsed Laser Annealing Effects on Amorphous In-Ga-ZnO Thin Film Transistors
Source: Micromachines (Basel). 2024 Jan 5;15(1):103. doi: 10.3390/mi15010103 (PMC10818844; doi:10.3390/mi15010103)
Supplement: Supplementary file 1 [file micromachines-15-00103-s001.zip]

Archive with 1 entries (1 files):
- micromachines-2785154-supplementary.pdf
